# Supplementary material for: Multifunctional synthetic nano-chaperone for peptide folding and intracellular delivery
Source: Nat Commun. 2022 Aug 5;13:4568. doi: 10.1038/s41467-022-32268-2 (PMC9356039; doi:10.1038/s41467-022-32268-2)
Supplement: Supplementary file 3 — Source Data [file 41467_2022_32268_MOESM3_ESM.xlsx]

## Sheet: Figure2b
Fluorescence spectra of Nile red encapsulated in SNCPs (λex = 510 nm).
Wavelength	SNCP0	SNCP3	SNCP8
(nm)	Normalized intensity	Normalized intensity	Normalized intensity
530	0.0918506	0.128734	0.0803706
531	0.0951522	0.132551	0.0837697
532	0.0987093	0.136563	0.0875377
533	0.102522	0.140768	0.0916747
534	0.10659	0.145168	0.0961806
535	0.110914	0.149762	0.101055
536	0.115494	0.154549	0.106299
537	0.120328	0.159531	0.111912
538	0.125419	0.164706	0.117894
539	0.130765	0.170076	0.124244
540	0.136366	0.175639	0.130964
541	0.142224	0.181397	0.138052
542	0.148336	0.187348	0.14551
543	0.154704	0.193494	0.153336
544	0.161328	0.199833	0.161531
545	0.168208	0.206367	0.170096
546	0.174686	0.213464	0.17998
547	0.182977	0.219755	0.189144
548	0.191516	0.226583	0.198822
549	0.199686	0.234851	0.2092
550	0.208727	0.243037	0.2205
551	0.217608	0.251087	0.232109
552	0.226261	0.258239	0.242452
553	0.23515	0.266377	0.25338
554	0.244514	0.275197	0.265594
555	0.252549	0.283309	0.277403
556	0.260951	0.291947	0.289048
557	0.270951	0.300486	0.30193
558	0.280211	0.309456	0.31342
559	0.289895	0.318501	0.324815
560	0.299148	0.32722	0.336143
561	0.308067	0.336522	0.348458
562	0.317892	0.346466	0.360293
563	0.32636	0.356622	0.372126
564	0.334236	0.365825	0.383941
565	0.34095	0.37386	0.395726
566	0.349807	0.382551	0.407363
567	0.357184	0.391526	0.417857
568	0.365881	0.398013	0.428248
569	0.37412	0.405751	0.437155
570	0.381827	0.412529	0.448633
571	0.388676	0.421621	0.458244
572	0.395254	0.42885	0.469809
573	0.402961	0.437156	0.480614
574	0.411938	0.445507	0.491251
575	0.420431	0.454062	0.501003
576	0.425779	0.461856	0.512215
577	0.435021	0.468982	0.522707
578	0.44235	0.476968	0.531965
579	0.449546	0.486711	0.543966
580	0.458362	0.494735	0.555223
581	0.464238	0.502349	0.564403
582	0.471634	0.510893	0.573761
583	0.478452	0.520116	0.581808
584	0.486486	0.527736	0.591485
585	0.494518	0.535752	0.600468
586	0.503855	0.54441	0.610639
587	0.511527	0.552549	0.620473
588	0.518752	0.562177	0.629041
589	0.528249	0.571455	0.638252
590	0.534558	0.58062	0.648538
591	0.54266	0.591227	0.658038
592	0.550859	0.599662	0.668933
593	0.559466	0.609417	0.680347
594	0.567329	0.619041	0.691394
595	0.577025	0.627572	0.70171
596	0.586788	0.637328	0.712943
597	0.597348	0.645201	0.722338
598	0.609098	0.654904	0.731417
599	0.618081	0.668572	0.741834
600	0.626439	0.677859	0.753569
601	0.636117	0.687904	0.764134
602	0.648173	0.696921	0.776178
603	0.661115	0.707741	0.787444
604	0.673431	0.717879	0.800301
605	0.685964	0.727752	0.811009
606	0.698753	0.734676	0.821033
607	0.713153	0.744843	0.83016
608	0.725276	0.754388	0.840216
609	0.737765	0.764695	0.853265
610	0.751054	0.774541	0.860906
611	0.760677	0.781787	0.867704
612	0.771276	0.790353	0.876028
613	0.782673	0.798745	0.884286
614	0.794026	0.807199	0.892539
615	0.804621	0.818044	0.900436
616	0.81343	0.828006	0.906807
617	0.82148	0.836762	0.915189
618	0.83325	0.844097	0.922757
619	0.844317	0.85233	0.930063
620	0.853121	0.861445	0.936587
621	0.863542	0.871706	0.942465
622	0.872822	0.880716	0.950934
623	0.884921	0.892043	0.959729
624	0.893832	0.901716	0.965923
625	0.902872	0.911489	0.972921
626	0.909954	0.921798	0.979191
627	0.918346	0.930227	0.981765
628	0.922976	0.940176	0.985497
629	0.927607	0.947212	0.98986
630	0.934681	0.95169	0.992691
631	0.943261	0.958542	0.993173
632	0.949003	0.967453	0.996855
633	0.956523	0.9757	1
634	0.962454	0.981508	0.998941
635	0.970054	0.986134	0.998876
636	0.976723	0.991407	0.99784
637	0.982174	0.995248	0.996956
638	0.988249	0.996653	0.996112
639	0.990464	0.999452	0.994687
640	0.993147	1	0.991109
641	0.992522	0.998246	0.985423
642	0.996645	0.997632	0.982968
643	0.997882	0.996515	0.979692
644	0.998167	0.996196	0.975065
645	1	0.992691	0.969716
646	0.999416	0.987673	0.964856
647	0.999022	0.982069	0.96212
648	0.999423	0.978246	0.956354
649	0.996905	0.973579	0.951151
650	0.993907	0.967538	0.944912
651	0.98876	0.959799	0.938793
652	0.984982	0.951213	0.935132
653	0.980345	0.945973	0.929426
654	0.971033	0.937978	0.920618
655	0.96178	0.929454	0.914133
656	0.951475	0.919381	0.904052
657	0.940648	0.908164	0.896115
658	0.931299	0.898431	0.888828
659	0.923601	0.888645	0.880769
660	0.915518	0.880243	0.870369
661	0.904087	0.870348	0.860796
662	0.891956	0.860572	0.851681
663	0.882811	0.849328	0.842192
664	0.872615	0.837719	0.831944
665	0.860605	0.826158	0.822846
666	0.849604	0.815908	0.809034
667	0.837442	0.803766	0.795872
668	0.823554	0.791795	0.783497
669	0.808283	0.779756	0.770716
670	0.795507	0.766495	0.757494
671	0.781625	0.754574	0.745873
672	0.768259	0.741997	0.735216
673	0.752915	0.73045	0.723762
674	0.742922	0.718827	0.71091
675	0.732333	0.704359	0.698707
676	0.718839	0.692684	0.688169
677	0.705158	0.679716	0.676104
678	0.690439	0.666856	0.662941
679	0.677376	0.65226	0.648263
680	0.663234	0.638937	0.637929
681	0.651419	0.625463	0.625684
682	0.640219	0.613543	0.613154
683	0.627784	0.599775	0.601865
684	0.6187	0.584498	0.589311
685	0.60825	0.570232	0.580265
686	0.596303	0.559231	0.571171
687	0.587764	0.547831	0.56353
688	0.579124	0.536281	0.552664
689	0.57123	0.522156	0.543401
690	0.561797	0.511773	0.532771
691	0.553357	0.499654	0.524333
692	0.544889	0.489161	0.512513
693	0.538367	0.479072	0.507949
694	0.531908	0.472081	0.498474
695	0.522967	0.463983	0.487573
696	0.514441	0.459948	0.476339
697	0.506449	0.451021	0.467195
698	0.498024	0.441082	0.460281
699	0.491447	0.433207	0.451059
700	0.483914	0.426819	0.442622
701	0.473946	0.419175	0.434088
702	0.464916	0.411538	0.424354
703	0.458097	0.402914	0.416709
704	0.446918	0.395477	0.407449
705	0.437702	0.387337	0.398409
706	0.429184	0.379985	0.387673
707	0.418425	0.372459	0.377744
708	0.408648	0.364889	0.369064
709	0.400192	0.357056	0.361374
710	0.390765	0.347102	0.35717
711	0.381854	0.337432	0.346942
712	0.372461	0.327384	0.338285
713	0.36385	0.317817	0.332162
714	0.356184	0.310069	0.324193
715	0.345955	0.301415	0.318174
716	0.337627	0.294065	0.311411
717	0.329199	0.283738	0.303434
718	0.321464	0.27427	0.295792
719	0.314969	0.266363	0.290607
720	0.307163	0.260532	0.28349
721	0.302291	0.252679	0.278858
722	0.294767	0.24878	0.27358
723	0.289581	0.244983	0.270262
724	0.282724	0.242826	0.262504
725	0.276347	0.238046	0.258969
726	0.27061	0.236291	0.254066
727	0.267025	0.230168	0.24963
728	0.261361	0.226602	0.245739
729	0.255811	0.223827	0.239224
730	0.251505	0.222564	0.235552
731	0.2446	0.219801	0.233295
732	0.23919	0.21647	0.229976
733	0.232101	0.212573	0.224569
734	0.2251	0.211952	0.219215
735	0.225192	0.20808	0.215133
736	0.219342	0.205647	0.212798
737	0.211754	0.20199	0.209452
738	0.207323	0.198416	0.205737
739	0.202247	0.196056	0.20153
740	0.195939	0.192303	0.199362
741	0.189834	0.188337	0.194909
742	0.187167	0.182988	0.187058
743	0.181825	0.179268	0.182321
744	0.178447	0.175031	0.177541
745	0.174033	0.172963	0.170389
746	0.167413	0.166976	0.166693
747	0.159158	0.161754	0.162325
748	0.15649	0.159425	0.159576
749	0.149533	0.156763	0.155036
750	0.145159	0.151371	0.149964
751	0.144456	0.147261	0.144734
752	0.141425	0.143593	0.140678
753	0.139626	0.140557	0.134062
754	0.137877	0.137332	0.131382
755	0.139376	0.134938	0.130901
756	0.136279	0.133119	0.128661
757	0.136181	0.130645	0.126213
758	0.13823	0.128719	0.121901
759	0.13838	0.128389	0.116995
760	0.136708	0.123724	0.114962
761	0.13108	0.120016	0.111352
762	0.130566	0.115362	0.105843
763	0.12563	0.112692	0.103163
764	0.126539	0.109824	0.100955
765	0.12548	0.105271	0.100607
766	0.122635	0.10136	0.100483
767	0.119325	0.100154	0.096755
768	0.115467	0.0979591	0.0962351
769	0.10856	0.0973753	0.0933649
770	0.101898	0.0923408	0.0921429
771	0.101309	0.0889657	0.089406
772	0.0963128	0.086231	0.0878606
773	0.0912998	0.0834168	0.089732
774	0.0911749	0.0791141	0.0892509
775	0.0872829	0.0768954	0.0902809
776	0.0857649	0.0691447	0.0935076
777	0.0839132	0.0658082	0.0909621
778	0.0819299	0.0633366	0.0920632
779	0.0777362	0.0576018	0.0890046
780	0.0792765	0.0525391	0.0846392
781	0.0824964	0.0529315	0.0821194
782	0.0853212	0.0486491	0.0826222
783	0.0858387	0.0488146	0.0769557
784	0.0895948	0.0491705	0.0746732
785	0.0883557	0.0496452	0.0740527
786	0.0878272	0.0491004	0.0733862
787	0.0871564	0.0488246	0.072709
788	0.0863432	0.048818	0.0720212
789	0.0853878	0.0490805	0.0713228
790	0.0842901	0.0496122	0.0706137
791	0.0830501	0.050413	0.0698941
792	0.0816677	0.051483	0.0691638
793	0.0801431	0.052822	0.0684228
794	0.0784761	0.0544303	0.0676713
795	0.0766669	0.0563076	0.0669091
796	0.0747153	0.0584541	0.0661363
797	0.0726215	0.0608697	0.0653529
798	0.0703853	0.0635545	0.0645588
799	0.0680068	0.0665084	0.0637542
800	0.065486	0.0697314	0.0629389

## Sheet: Figure2d
DLS data of SNCP8 and SNCP8@p53pep.
Diameter	SNCP8	SNCP8@p53pep
(nm)	Normalized intensity	Normalized intensity
0.4	0	0
0.463	0	0
0.536	0	0
0.621	0	0
0.719	0	0
0.833	0	0
0.965	0	0
1.12	0	0
1.29	0	0
1.5	0	0
1.74	0	0
2.01	0	0
2.33	0	0
2.7	0	0
3.12	0	0
3.62	0	0
4.19	0	0
4.85	0	0
5.61	0	0
6.5	0	0
7.53	0	0
8.72	0	0
10.1	0	0
11.7	0	0
13.5	0	0
15.7	0	0
18.2	0	0
21	0	0
24.4	0	0
28.2	0	0
32.7	0	0
37.8	0	0
43.8	0	0
50.7	0	0
58.8	0	0
68.1	0	0
78.8	0	0
91.3	0	0
106	0	0
122	0	0
142	2.27	0
164	14.4	10.9
190	32.3	35.9
220	33	39.1
255	15.5	14.1
295	2.58	0
342	0	0
396	0	0
459	0	0
531	0	0
615	0	0
712	0	0
825	0	0
955	0	0
1110	0	0
1280	0	0
1480	0	0
1720	0	0
1990	0	0
2300	0	0
2670	0	0
3090	0	0
3580	0	0
4150	0	0
4800	0	0
5560	0	0
6440	0	0
7460	0	0
8630	0	0

## Sheet: Figure3a
CD spectra of p53pep in SNPs.
Wavelength	SNCP0@p53pep	SNCP3@p53pep	SNCP8@p53pep
(nm)	Molar ellipticity [θ]	Molar ellipticity [θ]	Molar ellipticity [θ]
250	572.711	1909.94	780.37
249.5	533.65	1716.54	718.954
249	484.549	1499.38	527.515
248.5	409.311	1297.45	291.155
248	304.627	1054.26	54.0527
247.5	349.468	760.028	-177.408
247	457.389	548.496	-385.718
246.5	551.902	314.172	-525.803
246	556.967	144.937	-682.474
245.5	559.577	13.4033	-853.461
245	493.65	-263.495	-1004.84
244.5	395.212	-442.28	-1193.54
244	116.153	-626.852	-1444.4
243.5	-182.248	-752.261	-1635.37
243	-391.412	-731.365	-1782.55
242.5	-598.786	-678.814	-1835.05
242	-914.243	-713.156	-2030.17
241.5	-1339.92	-793.93	-2299.77
241	-1795.74	-897.977	-2609.35
240.5	-2279.23	-968.359	-2864.21
240	-2636.71	-1072.87	-3223.31
239.5	-2963.39	-1102.26	-3538.39
239	-3322.26	-1136.38	-3875.65
238.5	-3777.01	-1350.24	-4227.98
238	-4218.01	-1457.01	-4534.16
237.5	-4664.12	-1762	-4821.75
237	-5078.03	-2099.23	-5053.93
236.5	-5458.55	-2486.7	-5448.24
236	-5606.26	-2788.43	-5688.14
235.5	-5620.82	-2950.43	-5872.23
235	-5747.31	-3154.05	-6172.42
234.5	-6259.63	-3435.35	-6562.91
234	-6701.31	-3644.77	-6890.31
233.5	-7020.72	-3763.17	-7113.37
233	-7276.91	-3835.06	-7365.92
232.5	-7407.65	-3714.55	-7620.25
232	-7647.35	-3757.68	-7765.88
231.5	-8192.52	-3903.66	-8113.1
231	-8628.44	-3998.97	-8496.41
230.5	-9148.68	-3883.25	-8624.79
230	-9814.95	-3712.59	-8918.19
229.5	-10646.8	-3449.34	-9291.19
229	-11560.5	-3155.76	-9736.27
228.5	-12517.4	-2902.46	-10162.8
228	-13446.5	-2697.16	-10341.2
227.5	-14398.5	-2481.57	-10773.7
227	-15327.7	-2180.41	-11102.1
226.5	-15979.5	-1643.58	-11443.2
226	-16624.1	-1104.04	-11695.8
225.5	-17361.4	-728.924	-11883
225	-18185.9	-230.854	-12085.8
224.5	-19142.5	143.677	-12056.7
224	-19971.7	258.52	-11966.7
223.5	-20890.1	375.79	-11759.6
223	-21786.1	530.181	-11676.5
222.5	-22615.2	757.937	-11852.4
222	-23193	768.283	-12053.9
221.5	-23593.1	377.705	-12124.8
221	-23807	-59.1827	-12131.8
220.5	-24040.4	-458.566	-12196.5
220	-24313.5	-892.13	-12325.9
219.5	-24829.6	-1394.24	-12520.9
219	-25297.9	-2023.27	-12744.7
218.5	-25714.6	-2798.86	-12934
218	-26262.7	-3827.75	-13239.6
217.5	-26461.4	-4766.29	-13588.2
217	-26526.6	-5670.99	-14076.7
216.5	-26700.3	-7021.01	-14656.4
216	-26867.7	-8383.09	-15290.5
215.5	-27075.6	-9475.54	-16171.6
215	-27013.1	-10475.2	-16960.7
214.5	-26816.6	-11548.1	-17289.9
214	-26800.6	-12827.8	-17726.9
213.5	-26707.1	-14126.5	-18297.4
213	-26371.6	-14931.2	-18762.1
212.5	-25834.5	-15441.9	-19152.2
212	-25033	-15805.8	-19393
211.5	-23937.5	-16028	-19424.3
211	-22743.7	-16241.9	-19151.3
210.5	-21727.4	-16292.5	-18753.8
210	-20574.4	-15629.5	-18399.2
209.5	-19003.7	-14642.2	-17343.1
209	-17600.3	-13651.6	-16297.3
208.5	-16134.5	-12487.9	-15086.5
208	-14287.7	-10861	-13776.1
207.5	-12283.6	-8768.25	-12246.6
207	-10180.5	-6357.1	-10388.2
206.5	-7747.52	-3408.95	-8497.33
206	-5014.3	-572.497	-6345.65
205.5	-2045.77	2392.31	-3712.52
205	1063.3	5596.4	-1121.86
204.5	4480.96	8965.94	1451.81
204	8048.29	12316.4	4156.9
203.5	11449.9	15827.5	6986.09
203	15096.9	19668.1	10025.2
202.5	18989.3	23665.7	13065.5
202	23074.9	27213.7	16242.8
201.5	27039.1	30284.1	19325.2
201	30845.9	33279.3	22272.3
200.5	35030	36356	25502
200	39146	38942.5	28944.9
199.5	43188.1	41210.8	32121.7
199	46868.2	43502.6	35092.3
198.5	50377.5	45004.5	37890.7
198	53554.3	46389.8	40751.6
197.5	56462.6	48143.5	43051.7
197	58761.7	49699.1	45010.4
196.5	60557.8	50847.8	47299.3
196	61774.6	51305.9	49646.3
195.5	62640	51193.6	51414.1
195	63504	51323.4	52468.7
194.5	63738.4	51085.8	53160.7
194	63707.8	50226.1	53884.4
193.5	63143.3	49206.6	54111.2
193	62257.9	48419.1	54519.5
192.5	61078.7	47227	54059.9
192	59566	46234.8	53205.5
191.5	58186.1	44934.3	51947.5
191	56357.3	43185.2	49953.8
190.5	54263.7	41065.7	47564.1
190	51493	38985.3	45647.8

## Sheet: Figure3b
FT-IR spectra of p53pep in SNCPs.
Wavenumber	p53pep	p53pep	SNCP8@p53pep	SNCP8@st-p53pep
(cm-1)	Normalized intensity	Normalized intensity	Normalized intensity	Normalized intensity
2200.36	0.335434	0.000568505	0.00668558	0.00606214
2198.43	0.335459	0	0.00526742	0.00530437
2196.5	0.335459	0	0.00425446	0.00606214
2194.57	0.335497	0.000284252	0.00364668	0.00631473
2192.65	0.33561	0.000284252	0.00243112	0.00580955
2190.72	0.335761	0.000284252	0.000202593	0.00479919
2188.79	0.335824	0.00198977	0	0.00429401
2186.86	0.335849	0.00341103	0.00182334	0.00353625
2184.93	0.335938	0.00312678	0.00405186	0.00252589
2183	0.336076	0.00170551	0.00506483	0.00202071
2181.08	0.336177	0	0.00384927	0.00277848
2179.15	0.336265	0	0.00141815	0.00277848
2177.22	0.33648	0.00113701	0	0.00101036
2175.29	0.336694	0.00170551	0.00141815	0
2173.36	0.336858	0.00113701	0.00445705	0
2171.43	0.337034	0.000852757	0.0060778	0.000252589
2169.5	0.337248	0.00142126	0.00547002	0.00151553
2167.58	0.337513	0.00227402	0.00425446	0.00353625
2165.65	0.337853	0.00113701	0.00384927	0.00505178
2163.72	0.338244	0	0.00364668	0.00555696
2161.79	0.338622	0.000568505	0.00324149	0.00479919
2159.86	0.339088	0.00170551	0.0028363	0.00252589
2157.93	0.339655	0.00113701	0.00162075	0.00126295
2156.01	0.34021	0.000852757	0	0.00126295
2154.08	0.340714	0.00170551	0.000202593	0.00176812
2152.15	0.34123	0.00255827	0.00202593	0.00277848
2150.22	0.341798	0.00255827	0.0028363	0.00479919
2148.29	0.342428	0.00170551	0.00243112	0.00606214
2146.36	0.342957	0.00142126	0.00222853	0.00505178
2144.43	0.343398	0.00198977	0.00202593	0.00328366
2142.51	0.343927	0.00312678	0.00222853	0.00277848
2140.58	0.344507	0.00397953	0.0030389	0.00277848
2138.65	0.345099	0.00369528	0.00486224	0.00277848
2136.72	0.345792	0.00255827	0.00709076	0.00303107
2134.79	0.346674	0.00284252	0.00790113	0.00277848
2132.86	0.347708	0.00511654	0.00709076	0.00303107
2130.94	0.348892	0.00795907	0.0060778	0.00505178
2129.01	0.350367	0.00824332	0.00567261	0.00707249
2127.08	0.352257	0.00710631	0.00688817	0.00833544
2125.15	0.354765	0.00653781	0.00871151	0.00934579
2123.22	0.357966	0.00682206	0.00931929	0.0113665
2121.29	0.361645	0.00852757	0.00952188	0.0138924
2119.36	0.36569	0.0105173	0.0121556	0.0159131
2117.44	0.370126	0.0130756	0.0168152	0.0161657
2115.51	0.37494	0.0159181	0.0224878	0.0164183
2113.58	0.380019	0.0193292	0.0267423	0.0186916
2111.65	0.385261	0.0218874	0.0275527	0.0217227
2109.72	0.390718	0.0230244	0.0257293	0.0237434
2107.79	0.396225	0.023593	0.0247164	0.0257641
2105.87	0.401391	0.0238772	0.0255267	0.0280374
2103.94	0.405978	0.0250142	0.0279579	0.0300581
2102.01	0.409746	0.0267197	0.0305916	0.0315736
2100.08	0.412216	0.0264355	0.0305916	0.031321
2098.15	0.412947	0.0250142	0.0279579	0.0293003
2096.22	0.411775	0.0238772	0.0251216	0.027027
2094.29	0.408587	0.0224559	0.022893	0.0255115
2092.37	0.403521	0.0193292	0.0198541	0.0232382
2090.44	0.39727	0.0153496	0.01641	0.0207123
2088.51	0.390642	0.0125071	0.0141815	0.018439
2086.58	0.384127	0.0105173	0.0127634	0.0151553
2084.65	0.377889	0.00824332	0.0107374	0.0103562
2082.72	0.372092	0.00568505	0.00850891	0.00732508
2080.8	0.3669	0.00397953	0.00688817	0.00631473
2078.87	0.362364	0.00369528	0.00547002	0.00505178
2076.94	0.358394	0.00397953	0.00465964	0.0022733
2075.01	0.354929	0.00312678	0.00425446	0.000252589
2073.08	0.352018	0.00113701	0.0030389	0
2071.15	0.349623	0	0.000810373	0.00101036
2069.23	0.347557	0.00113701	0	0.00252589
2067.3	0.345729	0.00312678	0.00182334	0.00202071
2065.37	0.344116	0.00426379	0.0030389	0
2063.44	0.34278	0.00369528	0.00202593	0.000757767
2061.51	0.341709	0.00198977	0.000405186	0.00151553
2059.58	0.340726	0.000852757	0	0.00101036
2057.65	0.339781	0	0.000405186	0.00101036
2055.73	0.338975	0	0.00182334	0.00176812
2053.8	0.338269	0.00142126	0.00263371	0.00353625
2051.87	0.337526	0.00369528	0.00182334	0.00631473
2049.94	0.336807	0.00426379	0.000810373	0.00808285
2048.01	0.336215	0.00312678	0.000405186	0.00757767
2046.08	0.335686	0.00255827	0.000810373	0.0068199
2044.16	0.335119	0.00341103	0.00384927	0.00631473
2042.23	0.334589	0.00511654	0.00850891	0.00555696
2040.3	0.334186	0.00625355	0.0107374	0.0068199
2038.37	0.333795	0.00682206	0.0105348	0.00959838
2036.44	0.333342	0.00653781	0.0107374	0.0113665
2034.51	0.332938	0.00568505	0.0123582	0.0131346
2032.58	0.332598	0.00682206	0.0139789	0.0149028
2030.66	0.33222	0.00994883	0.0149919	0.0164183
2028.73	0.331842	0.0122229	0.0151945	0.0176812
2026.8	0.331577	0.0133599	0.0155997	0.0181864
2024.87	0.331426	0.0150654	0.0166126	0.0174286
2022.94	0.331187	0.0173394	0.0170178	0.0181864
2021.01	0.330721	0.0193292	0.01641	0.0202071
2019.09	0.330153	0.0213189	0.0166126	0.0194494
2017.16	0.329775	0.0216032	0.0176256	0.0169235
2015.23	0.329712	0.0187607	0.0176256	0.018439
2013.3	0.329712	0.0162024	0.017423	0.0207123
2011.37	0.329498	0.0176236	0.0182334	0.0207123
2009.44	0.329171	0.0210347	0.0196515	0.0209649
2007.51	0.328881	0.0218874	0.0206645	0.0207123
2005.59	0.328616	0.0210347	0.0210697	0.0202071
2003.66	0.328288	0.0198977	0.0216775	0.0204597
2001.73	0.327923	0.0190449	0.022893	0.0209649
1999.8	0.327608	0.0187607	0.0235008	0.0212175
1997.87	0.327381	0.0207504	0.0222853	0.0234908
1995.94	0.327154	0.023593	0.0204619	0.0275322
1994.02	0.326751	0.0267197	0.0206645	0.0252589
1992.09	0.326247	0.0278567	0.0214749	0.0197019
1990.16	0.325932	0.0250142	0.0202593	0.0214701
1988.23	0.325793	0.0213189	0.0190438	0.0224804
1986.3	0.325705	0.0207504	0.0192464	0.0217227
1984.37	0.325529	0.0213189	0.0192464	0.0212175
1982.44	0.325226	0.0207504	0.0186386	0.0194494
1980.52	0.324962	0.0198977	0.0180308	0.0174286
1978.59	0.32481	0.0193292	0.0170178	0.0176812
1976.66	0.324722	0.0184764	0.0145867	0.0197019
1974.73	0.324647	0.0167709	0.012966	0.0207123
1972.8	0.324495	0.0147811	0.0137763	0.0209649
1970.87	0.32413	0.0153496	0.0153971	0.0222278
1968.95	0.323588	0.0193292	0.0162075	0.018439
1967.02	0.323185	0.0207504	0.0155997	0.0138924
1965.09	0.323147	0.0170551	0.0131686	0.0166709
1963.16	0.323235	0.0127914	0.00992707	0.0176812
1961.23	0.32316	0.0116543	0.00749595	0.0149028
1959.3	0.322907	0.0133599	0.00648298	0.0149028
1957.38	0.322529	0.0150654	0.00547002	0.0154079
1955.45	0.322101	0.0139284	0.0030389	0.0143976
1953.52	0.321748	0.0105173	0.00101297	0.0131346
1951.59	0.321408	0.00852757	0.00121556	0.0116191
1949.66	0.32103	0.00909608	0.00162075	0.00985097
1947.73	0.320639	0.0102331	0.00101297	0.0101036
1945.8	0.32016	0.0130756	0.00060778	0.0103562
1943.88	0.319568	0.0176236	0.00222853	0.0045466
1941.95	0.319165	0.0179079	0.00425446	0.00353625
1940.02	0.319051	0.0136441	0.00445705	0.0101036
1938.09	0.318951	0.00881182	0.00445705	0.0103562
1936.16	0.318673	0.0054008	0.00405186	0.00808285
1934.23	0.318295	0.00454804	0.0028363	0.00783026
1932.31	0.317892	0.00511654	0.00162075	0.00808285
1930.38	0.317451	0.00568505	0.00182334	0.00884062
1928.45	0.316947	0.0059693	0.00222853	0.0106087
1926.52	0.316292	0.00824332	0.0030389	0.0116191
1924.59	0.315472	0.0127914	0.00547002	0.00757767
1922.66	0.314842	0.0176236	0.00871151	0.00934579
1920.73	0.314578	0.0210347	0.0107374	0.018439
1918.81	0.314313	0.02473	0.0125608	0.0164183
1916.88	0.313859	0.0250142	0.0143841	0.0179338
1914.95	0.313368	0.0213189	0.0162075	0.027027
1913.02	0.312826	0.0201819	0.018436	0.0275322
1911.09	0.312158	0.0230244	0.0216775	0.0234908
1909.16	0.311616	0.025867	0.0255267	0.0234908
1907.24	0.311364	0.0272882	0.0279579	0.0290477
1905.31	0.3112	0.0301308	0.0287682	0.0330892
1903.38	0.310911	0.0329733	0.0309968	0.0343521
1901.45	0.31047	0.0346788	0.0344408	0.0381409
1899.52	0.30994	0.0361001	0.0370746	0.0436979
1897.59	0.309373	0.0403638	0.0397083	0.0459712
1895.66	0.308882	0.0471859	0.0433549	0.0459712
1893.74	0.308554	0.0525867	0.0474068	0.0525385
1891.81	0.308214	0.0579875	0.0514587	0.0558222
1889.88	0.307697	0.0628198	0.0551053	0.0522859
1887.95	0.30713	0.0628198	0.0567261	0.0586007
1886.02	0.306626	0.0605458	0.0581442	0.0656731
1884.09	0.306172	0.059693	0.0601702	0.0641576
1882.17	0.305693	0.0594088	0.0619935	0.0636524
1880.24	0.305126	0.0594088	0.0632091	0.065168
1878.31	0.304509	0.0605458	0.0638169	0.0664309
1876.38	0.303866	0.06083	0.0636143	0.0687042
1874.45	0.303173	0.0611143	0.0634117	0.073756
1872.52	0.302304	0.0656623	0.065235	0.0762819
1870.59	0.301144	0.0764639	0.0686791	0.0644102
1868.67	0.299934	0.0841387	0.0684765	0.0532963
1866.74	0.299204	0.0776009	0.0632091	0.0613791
1864.81	0.298901	0.0659466	0.058752	0.069462
1862.88	0.298536	0.0591245	0.0561183	0.0654206
1860.95	0.297918	0.055145	0.0528768	0.0580955
1859.02	0.297313	0.0511654	0.0498379	0.0535489
1857.1	0.296872	0.0469016	0.0474068	0.0512756
1855.17	0.296519	0.0440591	0.0453809	0.0495075
1853.24	0.296053	0.0423536	0.0425446	0.0477393
1851.31	0.295322	0.0420694	0.0399109	0.0464764
1849.38	0.294327	0.0440591	0.0388979	0.0459712
1847.45	0.293281	0.0491757	0.0391005	0.0436979
1845.53	0.292411	0.0554292	0.0405186	0.0303107
1843.6	0.29168	0.0528709	0.0374797	0.0232382
1841.67	0.291088	0.0397953	0.0287682	0.0340995
1839.74	0.290496	0.029278	0.0214749	0.0340995
1837.81	0.289777	0.0238772	0.0186386	0.022733
1835.88	0.289021	0.0201819	0.0176256	0.0214701
1833.95	0.28824	0.0193292	0.0168152	0.0275322
1832.03	0.287282	0.0267197	0.0180308	0.0217227
1830.1	0.286236	0.0366686	0.0194489	0.0113665
1828.17	0.285455	0.0372371	0.0178282	0.0169235
1826.24	0.28485	0.031552	0.0155997	0.0156605
1824.31	0.284195	0.0227402	0.012966	0.00833544
1822.38	0.283489	0.0119386	0.00952188	0.0108613
1820.46	0.282771	0.00454804	0.00628039	0.0103562
1818.53	0.282002	0.00170551	0.00324149	0.00580955
1816.6	0.281196	0	0.000405186	0.00606214
1814.67	0.280351	0	0	0.00985097
1812.74	0.279419	0.00454804	0.00182334	0.0068199
1810.81	0.278549	0.00938033	0.0028363	0.00202071
1808.88	0.27797	0.00767482	0.00141815	0.00580955
1806.96	0.277541	0.00227402	0	0.0116191
1805.03	0.276987	0	0.000202593	0.0131346
1803.1	0.27618	0.00312678	0.00162075	0.00707249
1801.17	0.275235	0.00795907	0.0028363	0
1799.24	0.27429	0.00881182	0.00263371	0.00505178
1797.31	0.273446	0.00767482	0.00101297	0.0169235
1795.39	0.27274	0.0116543	0.000405186	0.0179338
1793.46	0.271896	0.0224559	0.00344408	0.00252589
1791.53	0.270862	0.0250142	0.00526742	0
1789.6	0.270119	0.0116543	0.00202593	0.0176812
1787.67	0.269904	0.000568505	0	0.0212175
1785.74	0.269955	0	0.000810373	0.00959838
1783.81	0.270245	0.00369528	0.00101297	0.00530437
1781.89	0.271039	0.00795907	0.00060778	0.0045466
1779.96	0.272488	0.0102331	0.000405186	0.0068199
1778.03	0.274403	0.0113701	0	0.0186916
1776.1	0.276483	0.0187607	0.00121556	0.0247537
1774.17	0.279116	0.0366686	0.00769854	0.0116191
1772.24	0.282708	0.0511654	0.0141815	0.000252589
1770.32	0.286551	0.0457646	0.0115478	0.0111139
1768.39	0.290042	0.0318363	0.00465964	0.0186916
1766.46	0.29323	0.0218874	0	0.022733
1764.53	0.296255	0.0218874	0.000202593	0.0199545
1762.6	0.299468	0.031552	0.0028363	0.00580955
1760.67	0.302946	0.0389426	0.00202593	0.00783026
1758.74	0.306361	0.0417851	0	0.0143976
1756.82	0.309877	0.0457646	0.000405186	0.0154079
1754.89	0.313318	0.0520182	0.00101297	0.0295529
1752.96	0.316355	0.0685048	0.00364668	0.0320788
1751.03	0.319253	0.0974986	0.011953	0.0212175
1749.1	0.321849	0.116828	0.0170178	0.0272796
1747.17	0.323613	0.115975	0.0145867	0.0449608
1745.25	0.324394	0.110574	0.0117504	0.0545592
1743.32	0.324231	0.111143	0.011953	0.0550644
1741.39	0.322996	0.117965	0.0143841	0.0515282
1739.46	0.320866	0.125071	0.0160049	0.0623895
1737.53	0.318698	0.13303	0.0192464	0.0838596
1735.6	0.316342	0.152644	0.0291734	0.0674413
1733.68	0.312448	0.170551	0.0370746	0.0477393
1731.75	0.30776	0.159466	0.0289708	0.0692094
1729.82	0.304446	0.142126	0.0202593	0.0798181
1727.89	0.302669	0.132746	0.0178282	0.07805
1725.96	0.301825	0.133599	0.0206645	0.0765345
1724.03	0.301737	0.142126	0.0263371	0.079313
1722.1	0.302442	0.153496	0.0322123	0.0949735
1720.18	0.304269	0.175099	0.0435575	0.0952261
1718.25	0.308025	0.210063	0.065235	0.0765345
1716.32	0.313733	0.227118	0.0814425	0.0856277
1714.39	0.319896	0.212337	0.0806321	0.11215
1712.46	0.326474	0.197555	0.0786062	0.127557
1710.53	0.334463	0.196703	0.083671	0.133872
1708.61	0.345137	0.211768	0.0962318	0.136651
1706.68	0.360461	0.237351	0.116086	0.143976
1704.75	0.379867	0.258954	0.138776	0.176812
1702.82	0.401013	0.278567	0.16329	0.205355
1700.89	0.428019	0.313246	0.198947	0.209649
1698.96	0.462711	0.346788	0.2344	0.249053
1697.03	0.499408	0.360716	0.259927	0.28391
1695.11	0.535134	0.364696	0.287075	0.309927
1693.18	0.564861	0.368391	0.311588	0.358171
1691.25	0.59072	0.38772	0.339546	0.389492
1689.32	0.618015	0.423536	0.379254	0.422834
1687.39	0.645828	0.465605	0.423217	0.462996
1685.46	0.677798	0.52473	0.478728	0.478404
1683.54	0.717821	0.588118	0.546394	0.528164
1681.61	0.751997	0.611427	0.589749	0.621622
1679.68	0.775462	0.631325	0.62581	0.685274
1677.75	0.796141	0.671404	0.672407	0.717858
1675.82	0.819341	0.733371	0.732982	0.754483
1673.89	0.843171	0.799034	0.793963	0.824451
1671.96	0.864304	0.853042	0.84137	0.880778
1670.04	0.886798	0.90506	0.888979	0.905532
1668.11	0.910918	0.937749	0.932131	0.957565
1666.18	0.929632	0.95054	0.958468	1.01086
1664.25	0.945094	0.968164	0.97893	1.01516
1662.32	0.962699	0.985787	0.99453	1.01036
1660.39	0.98014	0.985787	0.998784	1.03233
1658.47	0.992653	0.97925	0.996151	1.05254
1656.54	0.999672	0.983229	0.994125	1.0341
1654.61	1.00461	1.00398	0.992909	0.963122
1652.68	1.01129	1.00711	0.97184	0.933064
1650.75	1.01647	0.982092	0.945097	0.984339
1648.82	1.01507	0.980102	0.941248	0.975246
1646.89	1.00902	0.994599	0.958063	0.930538
1644.97	1.00416	0.99801	0.980348	0.954534
1643.04	1	1	1	1
1641.11	0.992653	1.01734	1.02431	1.02349
1639.18	0.980366	1.0506	1.05207	1.03031
1637.25	0.96251	1.09721	1.07962	1.01313
1635.32	0.942095	1.13246	1.09198	1.01187
1633.4	0.926733	1.12706	1.07374	1.05178
1631.47	0.915215	1.11001	1.04234	1.05633
1629.54	0.90158	1.08926	0.998582	1.00606
1627.61	0.885198	1.05202	0.938006	0.943673
1625.68	0.869068	0.996305	0.871759	0.876231
1623.75	0.854097	0.916998	0.799838	0.793382
1621.83	0.841344	0.823479	0.725891	0.736044
1619.9	0.831288	0.755543	0.670786	0.692347
1617.97	0.819744	0.706083	0.625405	0.615812
1616.04	0.805265	0.642695	0.570705	0.556201
1614.11	0.792877	0.578454	0.52107	0.541551
1612.18	0.782657	0.532405	0.48359	0.516292
1610.25	0.770875	0.496873	0.448339	0.473099
1608.33	0.756862	0.462479	0.412075	0.436474
1606.4	0.742218	0.426094	0.379457	0.410457
1604.47	0.727147	0.390847	0.351904	0.383935
1602.54	0.711155	0.357874	0.326783	0.356151
1600.61	0.695226	0.327743	0.30389	0.334933
1598.68	0.680419	0.302729	0.286062	0.31801
1596.76	0.666557	0.284252	0.273298	0.299318
1594.83	0.653653	0.267482	0.261953	0.281889
1592.9	0.642513	0.248152	0.251418	0.269765
1590.97	0.633213	0.229107	0.241896	0.259156
1589.04	0.624997	0.213189	0.2344	0.250063
1587.11	0.616982	0.200114	0.228525	0.242991
1585.18	0.608678	0.190165	0.22265	0.236423
1583.26	0.600222	0.181637	0.216167	0.232382
1581.33	0.592396	0.175099	0.210494	0.234908
1579.4	0.585755	0.177658	0.210494	0.230866
1577.47	0.580097	0.189881	0.216775	0.203839
1575.54	0.575926	0.189312	0.218801	0.201313
1573.61	0.574577	0.175952	0.213331	0.236929
1571.69	0.576115	0.178795	0.214344	0.236929
1569.76	0.580891	0.194997	0.223055	0.217227
1567.83	0.588792	0.202103	0.231361	0.235918
1565.9	0.598672	0.205514	0.240478	0.266229
1563.97	0.609232	0.218306	0.255875	0.29654
1562.04	0.620851	0.246731	0.279984	0.308411
1560.11	0.643055	0.309835	0.321515	0.279111
1558.19	0.682209	0.36498	0.356969	0.301339
1556.26	0.717632	0.346219	0.35393	0.371811
1554.33	0.743554	0.328312	0.352917	0.392776
1552.4	0.767485	0.32689	0.35859	0.388987
1550.47	0.791214	0.331723	0.364465	0.388229
1548.54	0.811881	0.336271	0.369935	0.404395
1546.62	0.826197	0.348209	0.375608	0.421571
1544.69	0.834829	0.376919	0.382699	0.423592
1542.76	0.839794	0.41444	0.390802	0.413741
1540.83	0.841684	0.432348	0.392018	0.385956
1538.9	0.841646	0.390847	0.367504	0.396817
1536.97	0.839706	0.345935	0.341572	0.43218
1535.04	0.833102	0.330301	0.326378	0.404648
1533.12	0.821446	0.319215	0.309765	0.362465
1531.19	0.809436	0.298465	0.290721	0.366759
1529.26	0.798422	0.286526	0.277958	0.364486
1527.33	0.785367	0.287663	0.269246	0.344279
1525.4	0.770333	0.291927	0.259927	0.337206
1523.47	0.754971	0.299034	0.251823	0.323314
1521.55	0.738816	0.298181	0.23987	0.300076
1519.62	0.724311	0.27743	0.221029	0.299318
1517.69	0.7121	0.2527	0.202188	0.283657
1515.76	0.700796	0.222854	0.182536	0.26345
1513.83	0.691509	0.196134	0.164911	0.262693
1511.9	0.684276	0.188459	0.154173	0.263198
1509.98	0.676992	0.206652	0.153768	0.244254
1508.05	0.665259	0.238772	0.162277	0.187674
1506.12	0.647819	0.211484	0.147488	0.160394
1504.19	0.633402	0.142695	0.112642	0.194999
1502.26	0.623006	0.107732	0.0929903	0.201819
1500.33	0.611664	0.10091	0.0867099	0.167467
1498.4	0.597008	0.103468	0.0834684	0.128315

## Sheet: Figure3d
α-Helicity of p53pep encapsulated in SNCPs with increasing temperature.
	p53pep		SNCP0@p53pep		SNCP3@p53pep		SNCP8@p53pep
Temperature	helix %		helix %		helix %		helix %
℃	avg	std	avg	std	avg	std	avg	std
25	39.4	0.52915	46.5667	0.503322	60.6667	0.251661	69.0667	0.450925
35	35.9	0.3	42.9	0.4	50.7333	0.450925	67	0.5
45	37.5	0.2	38.8333	0.450925	43	0.4	62.6667	0.450925
55	36.3	36.5667	29.2333	0.251661	37.6	0.4	61.9	0.4
65	34.7	34.0667	27.2333	0.351188	34.4	0.4	31.6667	0.251661
75	35.9	35.9667	23.5667	0.351188	21.8667	0.251661	21.3667	0.152753
The CONTINLL program method results obtained from CD spectra of p53pep encapsulated in SNCPs with increasing temperature.
	p53pep_25C							SNCP0@p53pep_25C							SNCP3@p53pep_25C							SNCP8@p53pep_25C
	Ⅰ	Ⅱ	Ⅲ	Avg	Std			Ⅰ	Ⅱ	Ⅲ	Avg	Std			Ⅰ	Ⅱ	Ⅲ	Avg	Std			Ⅰ	Ⅱ	Ⅲ	Avg	Std
helix1	0.182	0.181	0.184	0.182333	0.00152753		helix1	0.451	0.446	0.455	0.450667	0.00450925		helix1	0.521	0.524	0.526	0.523667	0.00251661		helix1	0.542	0.538	0.546	0.542	0.004
helix2	0.21	0.209	0.216	0.211667	0.00378594		helix2	0.014	0.015	0.016	0.015	0.001		helix2	0.083	0.083	0.083	0.083	0		helix2	0.149	0.148	0.149	0.148667	0.00057735
total helix	0.392	0.39	0.4	0.394	0.0052915		total helix	0.465	0.461	0.471	0.465667	0.00503322		total helix	0.604	0.607	0.609	0.606667	0.00251661		total helix	0.691	0.686	0.695	0.690667	0.00450925
helix %	39.2	39	40	39.4	0.52915		helix %	46.5	46.1	47.1	46.5667	0.503322		helix %	60.4	60.7	60.9	60.6667	0.251661		helix %	69.1	68.6	69.5	69.0667	0.450925
strand1	0.017	0.018	0.022	0.019	0.00264575		strand1	0.234	0.219	0.162	0.205	0.0379868		strand1	0.164	0.164	0.163	0.163667	0.00057735		strand1	0	0	0	0	0
strand2	0.035	0.035	0.033	0.0343333	0.0011547		strand2	0.074	0.075	0.096	0.0816667	0.0124231		strand2	0.07	0.07	0.07	0.07	0		strand2	0.073	0.073	0.073	0.073	0
turns	0.215	0.215	0.204	0.211333	0.00635085		turns	0.081	0.089	0.121	0.097	0.021166		turns	0.062	0.061	0.06	0.061	0.001		turns	0.138	0.14	0.137	0.138333	0.00152753
unordered	0.34	0.341	0.342	0.341	0.001		unordered	0.145	0.157	0.148	0.15	0.006245		unordered	0.099	0.098	0.097	0.098	0.001		unordered	0.098	0.101	0.094	0.0976667	0.00351188
NRMSD	0.087	0.087	0.088				NRMSD	0.07	0.07	0.07				NRMSD	0.086	0.085	0.085				NRMSD	0.085	0.085	0.085
	p53pep_35C							SNCP0@p53pep_35C							SNCP3@p53pep_35C							SNCP8@p53pep_35C
	Ⅰ	Ⅱ	Ⅲ	Avg	Std			Ⅰ	Ⅱ	Ⅲ	Avg	Std			Ⅰ	Ⅱ	Ⅲ	Avg	Std			Ⅰ	Ⅱ	Ⅲ	Avg	Std
helix1	0.193	0.191	0.195	0.193	0.002		helix1	0.368	0.364	0.372	0.368	0.004		helix1	0.413	0.409	0.417	0.413	0.004		helix1	0.535	0.53	0.539	0.534667	0.00450925
helix2	0.166	0.165	0.167	0.166	0.001		helix2	0.061	0.061	0.061	0.061	0		helix2	0.094	0.094	0.095	0.0943333	0.00057735		helix2	0.135	0.135	0.136	0.135333	0.00057735
total helix	0.359	0.356	0.362	0.359	0.003		total helix	0.429	0.425	0.433	0.429	0.004		total helix	0.507	0.503	0.512	0.507333	0.00450925		total helix	0.67	0.665	0.675	0.67	0.005
helix %	35.9	35.6	36.2	35.9	0.3		helix %	42.9	42.5	43.3	42.9	0.4		helix %	50.7	50.3	51.2	50.7333	0.450925		helix %	67	66.5	67.5	67	0.5
strand1	0.001	0.003	0	0.00133333	0.00152753		strand1	0.161	0.162	0.16	0.161	0.001		strand1	0.184	0.185	0.184	0.184333	0.00057735		strand1	0.085	0.087	0.084	0.0853333	0.00152753
strand2	0.047	0.047	0.046	0.0466667	0.00057735		strand2	0.093	0.094	0.093	0.0933333	0.00057735		strand2	0.095	0.095	0.094	0.0946667	0.00057735		strand2	0.046	0.047	0.045	0.046	0.001
turns	0.223	0.223	0.222	0.222667	0.00057735		turns	0.124	0.125	0.123	0.124	0.001		turns	0.135	0.135	0.134	0.134667	0.00057735		turns	0.08	0.081	0.079	0.08	0.001
unordered	0.37	0.37	0.369	0.369667	0.00057735		unordered	0.192	0.194	0.191	0.192333	0.00152753		unordered	0.079	0.081	0.077	0.079	0.002		unordered	0.118	0.12	0.116	0.118	0.002
NRMSD	0.145	0.144	0.145				NRMSD	0.065	0.065	0.066				NRMSD	0.072	0.073	0.073				NRMSD	0.094	0.1	0.094
	p53pep_45C							SNCP0@p53pep_45C							SNCP3@p53pep_45C							SNCP8@p53pep_45C
	Ⅰ	Ⅱ	Ⅲ	Avg	Std			Ⅰ	Ⅱ	Ⅲ	Avg	Std			Ⅰ	Ⅱ	Ⅲ	Avg	Std			Ⅰ	Ⅱ	Ⅲ	Avg	Std
helix1	0.158	0.159	0.157	0.158	0.001		helix1	0.3	0.296	0.304	0.3	0.004		helix1	0.348	0.355	0.351	0.351333	0.00351188		helix1	0.478	0.474	0.482	0.478	0.004
helix2	0.217	0.218	0.216	0.217	0.001		helix2	0.088	0.088	0.089	0.0883333	0.00057735		helix2	0.078	0.079	0.079	0.0786667	0.00057735		helix2	0.149	0.148	0.149	0.148667	0.00057735
total helix	0.375	0.377	0.373	0.375	0.002		total helix	0.388	0.384	0.393	0.388333	0.00450925		total helix	0.426	0.434	0.43	0.43	0.004		total helix	0.627	0.622	0.631	0.626667	0.00450925
helix %	37.5	37.7	37.3	37.5	0.2		helix %	38.8	38.4	39.3	38.8333	0.450925		helix %	42.6	43.4	43	43	0.4		helix %	62.7	62.2	63.1	62.6667	0.450925
strand1	0	0	0	0	0		strand1	0.141	0.143	0.14	0.141333	0.00152753		strand1	0.153	0.151	0.152	0.152	0.001		strand1	0.05	0.052	0.048	0.05	0.002
strand2	0.071	0.071	0.071	0.071	0		strand2	0.096	0.097	0.096	0.0963333	0.00057735		strand2	0.09	0.089	0.089	0.0893333	0.00057735		strand2	0.053	0.054	0.052	0.053	0.001
turns	0.284	0.254	0.284	0.274	0.0173205		turns	0.162	0.163	0.162	0.162333	0.00057735		turns	0.143	0.141	0.142	0.142	0.001		turns	0.126	0.127	0.125	0.126	0.001
unordered	0.27	0.268	0.272	0.27	0.002		unordered	0.212	0.214	0.21	0.212	0.002		unordered	0.188	0.185	0.187	0.186667	0.00152753		unordered	0.144	0.145	0.142	0.143667	0.00152753
NRMSD	0.077	0.077	0.076				NRMSD	0.097	0.097	0.098				NRMSD	0.151	0.174	0.151				NRMSD	0.107	0.107	0.107
	p53pep_55C							SNCP0@p53pep_55C							SNCP3@p53pep_55C							SNCP8@p53pep_55C
	Ⅰ	Ⅱ	Ⅲ	Avg	Std			Ⅰ	Ⅱ	Ⅲ	Avg	Std			Ⅰ	Ⅱ	Ⅲ	Avg	Std			Ⅰ	Ⅱ	Ⅲ	Avg	Std
helix1	0.152	0.153	0.151	0.152	0.001		helix1	0.216	0.214	0.219	0.216333	0.00251661		helix1	0.326	0.322	0.33	0.326	0.004		helix1	0.413	0.41	0.416	0.413	0.003
helix2	0.214	0.215	0.212	0.213667	0.00152753		helix2	0.076	0.076	0.076	0.076	0		helix2	0.05	0.05	0.05	0.05	8.49837e-18		helix2	0.206	0.205	0.207	0.206	0.001
total helix	0.366	0.368	0.363	0.365667	0.00251661		total helix	0.292	0.29	0.295	0.292333	0.00251661		total helix	0.376	0.372	0.38	0.376	0.004		total helix	0.619	0.615	0.623	0.619	0.004
helix %	36.6	36.8	36.3	36.5667	0.251661		helix %	29.2	29	29.5	29.2333	0.251661		helix %	37.6	37.2	38	37.6	0.4		helix %	61.9	61.5	62.3	61.9	0.4
strand1	0	0	0	0	0		strand1	0.192	0.193	0.191	0.192	0.001		strand1	0.212	0.212	0.211	0.211667	0.00057735		strand1	0	0	0	0	0
strand2	0.044	0.044	0.045	0.0443333	0.00057735		strand2	0.1	0.1	0.099	0.0996667	0.00057735		strand2	0.089	0.09	0.089	0.0893333	0.00057735		strand2	0.076	0.076	0.076	0.076	0
turns	0.257	0.257	0.258	0.257333	0.00057735		turns	0.172	0.173	0.172	0.172333	0.00057735		turns	0.114	0.115	0.112	0.113667	0.00152753		turns	0.228	0.228	0.227	0.227667	0.00057735
unordered	0.333	0.332	0.335	0.333333	0.00152753		unordered	0.244	0.245	0.242	0.243667	0.00152753		unordered	0.21	0.211	0.208	0.209667	0.00152753		unordered	0.078	0.081	0.074	0.0776667	0.00351188
NRMSD	0.091	0.091	0.09				NRMSD	0.057	0.087	0.057				NRMSD	0.137	0.218	0.137				NRMSD	0.092	0.092	0.092
	p53pep_65C							SNCP0@p53pep_65C							SNCP3@p53pep_65C							SNCP8@p53pep_65C
	Ⅰ	Ⅱ	Ⅲ	Avg	Std			Ⅰ	Ⅱ	Ⅲ	Avg	Std			Ⅰ	Ⅱ	Ⅲ	Avg	Std			Ⅰ	Ⅱ	Ⅲ	Avg	Std
helix1	0.123	0.124	0.127	0.124667	0.00208167		helix1	0.172	0.169	0.175	0.172	0.003		helix1	0.227	0.224	0.23	0.227	0.003		helix1	0.204	0.202	0.206	0.204	0.002
helix2	0.213	0.215	0.22	0.216	0.00360555		helix2	0.1	0.1	0.101	0.100333	0.00057735		helix2	0.117	0.116	0.118	0.117	0.001		helix2	0.113	0.112	0.113	0.112667	0.00057735
total helix	0.336	0.339	0.347	0.340667	0.00568624		total helix	0.272	0.269	0.276	0.272333	0.00351188		total helix	0.344	0.34	0.348	0.344	0.004		total helix	0.317	0.314	0.319	0.316667	0.00251661
helix %	33.6	33.9	34.7	34.0667	0.568624		helix %	27.2	26.9	27.6	27.2333	0.351188		helix %	34.4	34	34.8	34.4	0.4		helix %	31.7	31.4	31.9	31.6667	0.251661
strand1	0	0	0	0	0		strand1	0.141	0.143	0.139	0.141	0.002		strand1	0.124	0.125	0.122	0.123667	0.00152753		strand1	0.099	0.1	0.097	0.0986667	0.00152753
strand2	0.115	0.115	0.116	0.115333	0.00057735		strand2	0.098	0.099	0.098	0.0983333	0.00057735		strand2	0.089	0.089	0.088	0.0886667	0.00057735		strand2	0.099	0.1	0.099	0.0993333	0.00057735
turns	0.342	0.343	0.345	0.343333	0.00152753		turns	0.213	0.213	0.213	0.213	0		turns	0.201	0.202	0.201	0.201333	0.00057735		turns	0.236	0.236	0.2236	0.231867	0.00715914
unordered	0.208	0.203	0.192	0.201	0.00818535		unordered	0.276	0.277	0.275	0.276	0.001		unordered	0.242	0.243	0.241	0.242	0.001		unordered	0.249	0.25	0.248	0.249	0.001
NRMSD	0.157	0.157	0.158				NRMSD	0.081	0.08	0.082				NRMSD	0.088	0.088	0.089				NRMSD	0.123	0.122	0.124
	p53pep_75C							SNCP0@p53pep_75C							SNCP3@p53pep_75C							SNCP8@p53pep_75C
	Ⅰ	Ⅱ	Ⅲ	Avg	Std			Ⅰ	Ⅱ	Ⅲ	Avg	Std			Ⅰ	Ⅱ	Ⅲ	Avg	Std			Ⅰ	Ⅱ	Ⅲ	Avg	Std
helix1	0.121	0.124	0.122	0.122333	0.00152753		helix1	0.115	0.113	0.117	0.115	0.002		helix1	0.135	0.133	0.137	0.135	0.002		helix1	0.128	0.126	0.129	0.127667	0.00152753
helix2	0.235	0.24	0.237	0.237333	0.00251661		helix2	0.121	0.119	0.122	0.120667	0.00152753		helix2	0.084	0.083	0.084	0.0836667	0.00057735		helix2	0.086	0.086	0.086	0.086	1.69967e-17
total helix	0.356	0.364	0.359	0.359667	0.00404145		total helix	0.236	0.232	0.239	0.235667	0.00351188		total helix	0.219	0.216	0.221	0.218667	0.00251661		total helix	0.214	0.212	0.215	0.213667	0.00152753
helix %	35.6	36.4	35.9	35.9667	0.404145		helix %	23.6	23.2	23.9	23.5667	0.351188		helix %	21.9	21.6	22.1	21.8667	0.251661		helix %	21.4	21.2	21.5	21.3667	0.152753
strand1	0	0	0	0	0		strand1	0.141	0.143	0.139	0.141	0.002		strand1	0.167	0.168	0.166	0.167	0.001		strand1	0.164	0.165	0.163	0.164	0.001
strand2	0.073	0.072	0.073	0.0726667	0.00057735		strand2	0.094	0.095	0.093	0.094	0.001		strand2	0.07	0.071	0.069	0.07	0.001		strand2	0.063	0.064	0.062	0.063	0.001
turns	0.3	0.3	0.3	0.3	0		turns	0.228	0.228	0.228	0.228	0		turns	0.162	0.163	0.161	0.162	0.001		turns	0.163	0.163	0.162	0.162667	0.00057735
unordered	0.271	0.263	0.268	0.267333	0.00404145		unordered	0.301	0.302	0.3	0.301	0.001		unordered	0.383	0.382	0.384	0.383	0.001		unordered	0.397	0.396	0.398	0.397	0.001
NRMSD	0.11	0.112	0.111				NRMSD	0.071	0.072	0.075				NRMSD	0.21	0.21	0.21				NRMSD	0.184	0.183	0.183

## Sheet: Figure3e
FT-IR spectra of st-p53pep in SNCP8.
Wavenumber	p53pep	SNCP8@p53pep	SNCP8@st-p53pep
(cm-1)	Normalized intensity	Normalized intensity	Normalized intensity
2200.36	0.26618	0.00024	0.00084
2198.43	0.2662	0.00021	0.00085
2196.5	0.2662	0.00024	0.00085
2194.57	0.26623	0.00025	0.00082
2192.65	0.26632	0.00023	0.00078
2190.72	0.26644	0.00019	0.00077
2188.79	0.26649	0.00017	0.00074
2186.86	0.26651	0.00014	0.00068
2184.93	0.26658	0.0001	0.00059
2183	0.26669	8e-05	0.00053
2181.08	0.26677	0.00011	0.00054
2179.15	0.26684	0.00011	0.00058
2177.22	0.26701	4e-05	0.00058
2175.29	0.26718	0	0.00056
2173.36	0.26731	0	0.00058
2171.43	0.26745	1e-05	0.00065
2169.5	0.26762	6e-05	0.0007
2167.58	0.26783	0.00014	0.00071
2165.65	0.2681	0.0002	0.00066
2163.72	0.26841	0.00022	0.00061
2161.79	0.26871	0.00019	0.00055
2159.86	0.26908	0.0001	0.00047
2157.93	0.26953	5e-05	0.0004
2156.01	0.26997	5e-05	0.00038
2154.08	0.27037	7e-05	0.00039
2152.15	0.27078	0.00011	0.00045
2150.22	0.27123	0.00019	0.00051
2148.29	0.27173	0.00024	0.0005
2146.36	0.27215	0.0002	0.00044
2144.43	0.2725	0.00013	0.00042
2142.51	0.27292	0.00011	0.00042
2140.58	0.27338	0.00011	0.00034
2138.65	0.27385	0.00011	0.00023
2136.72	0.2744	0.00012	0.00019
2134.79	0.2751	0.00011	0.00022
2132.86	0.27592	0.00012	0.00026
2130.94	0.27686	0.0002	0.00032
2129.01	0.27803	0.00028	0.00034
2127.08	0.27953	0.00033	0.00031
2125.15	0.28152	0.00037	0.00029
2123.22	0.28406	0.00045	0.00031
2121.29	0.28698	0.00055	0.00035
2119.36	0.29019	0.00063	0.00037
2117.44	0.29371	0.00064	0.00037
2115.51	0.29753	0.00065	0.00041
2113.58	0.30156	0.00074	0.00051
2111.65	0.30572	0.00086	0.00056
2109.72	0.31005	0.00094	0.0005
2107.79	0.31442	0.00102	0.00044
2105.87	0.31852	0.00111	0.00046
2103.94	0.32216	0.00119	0.00051
2102.01	0.32515	0.00125	0.00054
2100.08	0.32711	0.00124	0.00057
2098.15	0.32769	0.00116	0.00059
2096.22	0.32676	0.00107	0.00055
2094.29	0.32423	0.00101	0.00047
2092.37	0.32021	0.00092	0.00044
2090.44	0.31525	0.00082	0.00044
2088.51	0.30999	0.00073	0.00037
2086.58	0.30482	0.0006	0.00027
2084.65	0.29987	0.00041	0.00021
2082.72	0.29527	0.00029	0.00016
2080.8	0.29115	0.00025	0.0001
2078.87	0.28755	0.0002	3e-05
2076.94	0.2844	9e-05	0
2075.01	0.28165	1e-05	2e-05
2073.08	0.27934	0	6e-05
2071.15	0.27744	4e-05	8e-05
2069.23	0.2758	0.0001	8e-05
2067.3	0.27435	8e-05	0.00014
2065.37	0.27307	0	0.00022
2063.44	0.27201	3e-05	0.0002
2061.51	0.27116	6e-05	0.00017
2059.58	0.27038	4e-05	0.00022
2057.65	0.26963	4e-05	0.00027
2055.73	0.26899	7e-05	0.00032
2053.8	0.26843	0.00014	0.00043
2051.87	0.26784	0.00025	0.00052
2049.94	0.26727	0.00032	0.00054
2048.01	0.2668	0.0003	0.00052
2046.08	0.26638	0.00027	0.00054
2044.16	0.26593	0.00025	0.00063
2042.23	0.26551	0.00022	0.00077
2040.3	0.26519	0.00027	0.0008
2038.37	0.26488	0.00038	0.0008
2036.44	0.26452	0.00045	0.0009
2034.51	0.2642	0.00052	0.00104
2032.58	0.26393	0.00059	0.00115
2030.66	0.26363	0.00065	0.00123
2028.73	0.26333	0.0007	0.00129
2026.8	0.26312	0.00072	0.00136
2024.87	0.263	0.00069	0.00139
2022.94	0.26281	0.00072	0.00137
2021.01	0.26244	0.0008	0.00136
2019.09	0.26199	0.00077	0.00154
2017.16	0.26169	0.00067	0.00176
2015.23	0.26164	0.00073	0.00174
2013.3	0.26164	0.00082	0.0017
2011.37	0.26147	0.00082	0.0018
2009.44	0.26121	0.00083	0.0019
2007.51	0.26098	0.00082	0.00195
2005.59	0.26077	0.0008	0.00196
2003.66	0.26051	0.00081	0.00196
2001.73	0.26022	0.00083	0.00197
1999.8	0.25997	0.00084	0.00202
1997.87	0.25979	0.00093	0.00205
1995.94	0.25961	0.00109	0.00198
1994.02	0.25929	0.001	0.00206
1992.09	0.25889	0.00078	0.0022
1990.16	0.25864	0.00085	0.00204
1988.23	0.25853	0.00089	0.00191
1986.3	0.25846	0.00086	0.00194
1984.37	0.25832	0.00084	0.00198
1982.44	0.25808	0.00077	0.00199
1980.52	0.25787	0.00069	0.00195
1978.59	0.25775	0.0007	0.00195
1976.66	0.25768	0.00078	0.00198
1974.73	0.25762	0.00082	0.00198
1972.8	0.2575	0.00083	0.00193
1970.87	0.25721	0.00088	0.00186
1968.95	0.25678	0.00073	0.00193
1967.02	0.25646	0.00055	0.00198
1965.09	0.25643	0.00066	0.00177
1963.16	0.2565	0.0007	0.00166
1961.23	0.25644	0.00059	0.0017
1959.3	0.25624	0.00059	0.00168
1957.38	0.25594	0.00061	0.00165
1955.45	0.2556	0.00057	0.00167
1953.52	0.25532	0.00052	0.00163
1951.59	0.25505	0.00046	0.00151
1949.66	0.25475	0.00039	0.00139
1947.73	0.25444	0.0004	0.00127
1945.8	0.25406	0.00041	0.00123
1943.88	0.25359	0.00018	0.00151
1941.95	0.25327	0.00014	0.00164
1940.02	0.25318	0.0004	0.00132
1938.09	0.2531	0.00041	0.0012
1936.16	0.25288	0.00032	0.00128
1934.23	0.25258	0.00031	0.00132
1932.31	0.25226	0.00032	0.00133
1930.38	0.25191	0.00035	0.00133
1928.45	0.25151	0.00042	0.00129
1926.52	0.25099	0.00046	0.00126
1924.59	0.25034	0.0003	0.00146
1922.66	0.24984	0.00037	0.00149
1920.73	0.24963	0.00073	0.00139
1918.81	0.24942	0.00065	0.00187
1916.88	0.24906	0.00071	0.00206
1914.95	0.24867	0.00107	0.00174
1913.02	0.24824	0.00109	0.00179
1911.09	0.24771	0.00093	0.00216
1909.16	0.24728	0.00093	0.00239
1907.24	0.24708	0.00115	0.00239
1905.31	0.24695	0.00131	0.0025
1903.38	0.24672	0.00136	0.00274
1901.45	0.24637	0.00151	0.00294
1899.52	0.24595	0.00173	0.00307
1897.59	0.2455	0.00182	0.00328
1895.66	0.24511	0.00182	0.0035
1893.74	0.24485	0.00208	0.00345
1891.81	0.24458	0.00221	0.00363
1889.88	0.24417	0.00207	0.00412
1887.95	0.24372	0.00232	0.00415
1886.02	0.24332	0.0026	0.00409
1884.09	0.24296	0.00254	0.00427
1882.17	0.24258	0.00252	0.00441
1880.24	0.24213	0.00258	0.00454
1878.31	0.24164	0.00263	0.00462
1876.38	0.24113	0.00272	0.00458
1874.45	0.24058	0.00292	0.00439
1872.52	0.23989	0.00302	0.00432
1870.59	0.23897	0.00255	0.00477
1868.67	0.23801	0.00211	0.00508
1866.74	0.23743	0.00243	0.00453
1864.81	0.23719	0.00275	0.00399
1862.88	0.2369	0.00259	0.00397
1860.95	0.23641	0.0023	0.00402
1859.02	0.23593	0.00212	0.00388
1857.1	0.23558	0.00203	0.00369
1855.17	0.2353	0.00196	0.00354
1853.24	0.23493	0.00189	0.00336
1851.31	0.23435	0.00184	0.00307
1849.38	0.23356	0.00182	0.00274
1847.45	0.23273	0.00173	0.0026
1845.53	0.23204	0.0012	0.00301
1843.6	0.23146	0.00092	0.00306
1841.67	0.23099	0.00135	0.00218
1839.74	0.23052	0.00135	0.0017
1837.81	0.22995	0.0009	0.00177
1835.88	0.22935	0.00085	0.00161
1833.95	0.22873	0.00109	0.00133
1832.03	0.22797	0.00086	0.00158
1830.1	0.22714	0.00045	0.00187
1828.17	0.22652	0.00067	0.00134
1826.24	0.22604	0.00062	0.00107
1824.31	0.22552	0.00033	0.00107
1822.38	0.22496	0.00043	0.00071
1820.46	0.22439	0.00041	0.00056
1818.53	0.22378	0.00023	0.00067
1816.6	0.22314	0.00024	0.00059
1814.67	0.22247	0.00039	0.0004
1812.74	0.22173	0.00027	0.00054
1810.81	0.22104	8e-05	0.00074
1808.88	0.22058	0.00023	0.00052
1806.96	0.22024	0.00046	0.00021
1805.03	0.2198	0.00052	0.00012
1803.1	0.21916	0.00028	0.00034
1801.17	0.21841	0	0.00063
1799.24	0.21766	0.0002	0.00045
1797.31	0.21699	0.00067	0
1795.39	0.21643	0.00071	0.0001
1793.46	0.21576	0.0001	0.00104
1791.53	0.21494	0	0.00135
1789.6	0.21435	0.0007	0.00046
1787.67	0.21418	0.00084	0
1785.74	0.21422	0.00038	0.00025
1783.81	0.21445	0.00021	0.00037
1781.89	0.21508	0.00018	0.00049
1779.96	0.21623	0.00027	0.00048
1778.03	0.21775	0.00074	5e-05
1776.1	0.2194	0.00098	0
1774.17	0.22149	0.00046	0.00095
1772.24	0.22434	1e-05	0.00176
1770.32	0.22739	0.00044	0.00125
1768.39	0.23016	0.00074	0.00059
1766.46	0.23269	0.0009	0.00019
1764.53	0.23509	0.00079	0.00026
1762.6	0.23764	0.00023	0.0009
1760.67	0.2404	0.00031	0.00089
1758.74	0.24311	0.00057	0.00068
1756.82	0.2459	0.00061	0.00077
1754.89	0.24863	0.00117	0.00049
1752.96	0.25104	0.00127	0.00084
1751.03	0.25334	0.00084	0.00182
1749.1	0.2554	0.00108	0.00193
1747.17	0.2568	0.00178	0.00131
1745.25	0.25742	0.00216	0.00102
1743.32	0.25729	0.00218	0.00129
1741.39	0.25631	0.00204	0.00183
1739.46	0.25462	0.00247	0.00179
1737.53	0.2529	0.00332	0.00141
1735.6	0.25103	0.00267	0.00277
1733.68	0.24794	0.00189	0.00414
1731.75	0.24422	0.00274	0.00324
1729.82	0.24159	0.00316	0.00261
1727.89	0.24018	0.00309	0.00275
1725.96	0.23951	0.00303	0.00309
1724.03	0.23944	0.00314	0.00337
1722.1	0.24	0.00376	0.00336
1720.18	0.24145	0.00377	0.00437
1718.25	0.24443	0.00303	0.00646
1716.32	0.24896	0.00339	0.00711
1714.39	0.25385	0.00444	0.00637
1712.46	0.25907	0.00505	0.00597
1710.53	0.26541	0.0053	0.00643
1708.61	0.27388	0.00541	0.00765
1706.68	0.28604	0.0057	0.00918
1704.75	0.30144	0.007	0.00991
1702.82	0.31822	0.00813	0.01119
1700.89	0.33965	0.0083	0.01435
1698.96	0.36718	0.00986	0.01649
1697.03	0.3963	0.01124	0.01829
1695.11	0.42465	0.01227	0.02019
1693.18	0.44824	0.01418	0.02104
1691.25	0.46876	0.01542	0.02274
1689.32	0.49042	0.01674	0.02506
1687.39	0.51249	0.01833	0.02779
1685.46	0.53786	0.01894	0.03258
1683.54	0.56962	0.02091	0.03673
1681.61	0.59674	0.02461	0.03797
1679.68	0.61536	0.02713	0.03951
1677.75	0.63177	0.02842	0.04276
1675.82	0.65018	0.02987	0.04684
1673.89	0.66909	0.03264	0.04971
1671.96	0.68586	0.03487	0.0524
1670.04	0.70371	0.03585	0.05606
1668.11	0.72285	0.03791	0.05825
1666.18	0.7377	0.04002	0.05918
1664.25	0.74997	0.04019	0.06113
1662.32	0.76394	0.04	0.0628
1660.39	0.77778	0.04087	0.06243
1658.47	0.78771	0.04167	0.06131
1656.54	0.79328	0.04094	0.06144
1654.61	0.7972	0.03813	0.06328
1652.68	0.8025	0.03694	0.06234
1650.75	0.80661	0.03897	0.05785
1648.82	0.8055	0.03861	0.05671
1646.89	0.8007	0.03684	0.05789
1644.97	0.79684	0.03779	0.05671
1643.04	0.79354	0.03959	0.05479
1641.11	0.78771	0.04052	0.05385
1639.18	0.77796	0.04079	0.0538
1637.25	0.76379	0.04011	0.05487
1635.32	0.74759	0.04006	0.05496
1633.4	0.7354	0.04164	0.05262
1631.47	0.72626	0.04182	0.05098
1629.54	0.71544	0.03983	0.05062
1627.61	0.70244	0.03736	0.04947
1625.68	0.68964	0.03469	0.04716
1623.75	0.67776	0.03141	0.04425
1621.83	0.66764	0.02914	0.04015
1619.9	0.65966	0.02741	0.03677
1617.97	0.6505	0.02438	0.03547
1616.04	0.63901	0.02202	0.03338
1614.11	0.62918	0.02144	0.02997
1612.18	0.62107	0.02044	0.02781
1610.25	0.61172	0.01873	0.02667
1608.33	0.6006	0.01728	0.02517
1606.4	0.58898	0.01625	0.02323
1604.47	0.57702	0.0152	0.02144
1602.54	0.56433	0.0141	0.01986
1600.61	0.55169	0.01326	0.01834
1598.68	0.53994	0.01259	0.01698
1596.76	0.52894	0.01185	0.0159
1594.83	0.5187	0.01116	0.01489
1592.9	0.50986	0.01068	0.01382
1590.97	0.50248	0.01026	0.01291
1589.04	0.49596	0.0099	0.01216
1587.11	0.4896	0.00962	0.01148
1585.18	0.48301	0.00936	0.01081
1583.26	0.4763	0.0092	0.00999
1581.33	0.47009	0.0093	0.00897
1579.4	0.46482	0.00914	0.00859
1577.47	0.46033	0.00807	0.00946
1575.54	0.45702	0.00797	0.00926
1573.61	0.45595	0.00938	0.00743
1571.69	0.45717	0.00938	0.00742
1569.76	0.46096	0.0086	0.00875
1567.83	0.46723	0.00934	0.00865
1565.9	0.47507	0.01054	0.00805
1563.97	0.48345	0.01174	0.00784
1562.04	0.49267	0.01221	0.00944
1560.11	0.51029	0.01105	0.0141
1558.19	0.54136	0.01193	0.01628
1556.26	0.56947	0.01472	0.01415
1554.33	0.59004	0.01555	0.0134
1552.4	0.60903	0.0154	0.01434
1550.47	0.62786	0.01537	0.01552
1548.54	0.64426	0.01601	0.01602
1546.62	0.65562	0.01669	0.01641
1544.69	0.66247	0.01677	0.01757
1542.76	0.66641	0.01638	0.01943
1540.83	0.66791	0.01528	0.02139
1538.9	0.66788	0.01571	0.02013
1536.97	0.66634	0.01711	0.01711
1535.04	0.6611	0.01602	0.01694
1533.12	0.65185	0.01435	0.01763
1531.19	0.64232	0.01452	0.01642
1529.26	0.63358	0.01443	0.01557
1527.33	0.62322	0.01363	0.01557
1525.4	0.61129	0.01335	0.01512
1523.47	0.5991	0.0128	0.01499
1521.55	0.58628	0.01188	0.01488
1519.62	0.57477	0.01185	0.01327
1517.69	0.56508	0.01123	0.01201
1515.76	0.55611	0.01043	0.01102
1513.83	0.54874	0.0104	0.00959
1511.9	0.543	0.01042	0.00868
1509.98	0.53722	0.00967	0.00924
1508.05	0.52791	0.00743	0.01132
1506.12	0.51407	0.00635	0.01071
1504.19	0.50263	0.00772	0.00661
1502.26	0.49438	0.00799	0.00432
1500.33	0.48538	0.00663	0.00451
1498.4	0.47375	0.00508	0.00502

## Sheet: Figure3f
CD spectra of st-p53pep in SNCP8.
Wavelength	SNCP8@p53pep	SNCP8@st-p53pep
(nm)	Molar ellipticity [θ]	Molar ellipticity [θ]
250	780.37	1748.31
249.5	718.954	1607.94
249	527.515	1502.29
248.5	291.155	1459.64
248	54.0527	1346.32
247.5	-177.408	1094.82
247	-385.718	805.017
246.5	-525.803	565.005
246	-682.474	194.705
245.5	-853.461	-300.897
245	-1004.84	-732.849
244.5	-1193.54	-1086.64
244	-1444.4	-1254.25
243.5	-1635.37	-1399.81
243	-1782.55	-1563.59
242.5	-1835.05	-1836.3
242	-2030.17	-2031.24
241.5	-2299.77	-2325.02
241	-2609.35	-2729.66
240.5	-2864.21	-3218.13
240	-3223.31	-3689.2
239.5	-3538.39	-4137.06
239	-3875.65	-4538.14
238.5	-4227.98	-5019.11
238	-4534.16	-5461.74
237.5	-4821.75	-5744.5
237	-5053.93	-6028.78
236.5	-5448.24	-6413.49
236	-5688.14	-6734.22
235.5	-5872.23	-7178.84
235	-6172.42	-7675.22
234.5	-6562.91	-8163.35
234	-6890.31	-8851.21
233.5	-7113.37	-9465.59
233	-7365.92	-9999.95
232.5	-7620.25	-10583.6
232	-7765.88	-11205.3
231.5	-8113.1	-11850
231	-8496.41	-12452.2
230.5	-8624.79	-12916.4
230	-8918.19	-13384.1
229.5	-9291.19	-13933
229	-9736.27	-14474.5
228.5	-10162.8	-14946.2
228	-10341.2	-15387.9
227.5	-10773.7	-15933.6
227	-11102.1	-16271.4
226.5	-11443.2	-16719.4
226	-11695.8	-17008.6
225.5	-11883	-17207.4
225	-12085.8	-17343.4
224.5	-12056.7	-17241.7
224	-11966.7	-17180.3
223.5	-11759.6	-17121.5
223	-11676.5	-17128.6
222.5	-11852.4	-17304.9
222	-12053.9	-17448.4
221.5	-12124.8	-17466.3
221	-12131.8	-17477.3
220.5	-12196.5	-17692.7
220	-12325.9	-17945.7
219.5	-12520.9	-18110.7
219	-12744.7	-18198
218.5	-12934	-18660.6
218	-13239.6	-19353.7
217.5	-13588.2	-20208.2
217	-14076.7	-21093.3
216.5	-14656.4	-22066.9
216	-15290.5	-23314.2
215.5	-16171.6	-24473.2
215	-16960.7	-25313.9
214.5	-17289.9	-26029.8
214	-17726.9	-26444.2
213.5	-18297.4	-26892.3
213	-18762.1	-27534.4
212.5	-19152.2	-27977.8
212	-19393	-28301.5
211.5	-19424.3	-28705.3
211	-19151.3	-29164.3
210.5	-18753.8	-29620.3
210	-18399.2	-29608.5
209.5	-17343.1	-29004.5
209	-16297.3	-28492.5
208.5	-15086.5	-27751
208	-13776.1	-26703.8
207.5	-12246.6	-25016.1
207	-10388.2	-23274.2
206.5	-8497.33	-21886.2
206	-6345.65	-20420.7
205.5	-3712.52	-18680.3
205	-1121.86	-16406.4
204.5	1451.81	-13817.4
204	4156.9	-10824.1
203.5	6986.09	-7598.54
203	10025.2	-3931.71
202.5	13065.5	201.572
202	16242.8	4743.29
201.5	19325.2	9424.24
201	22272.3	14099
200.5	25502	19086.1
200	28944.9	24120.8
199.5	32121.7	29458.6
199	35092.3	34210
198.5	37890.7	39286.8
198	40751.6	43760.9
197.5	43051.7	48049.1
197	45010.4	52111.6
196.5	47299.3	55974.8
196	49646.3	59214.2
195.5	51414.1	62235.1
195	52468.7	65555.3
194.5	53160.7	68340.2
194	53884.4	69661.1
193.5	54111.2	70530.2
193	54519.5	70571.6
192.5	54059.9	70034.3
192	53205.5	68992.7
191.5	51947.5	68041.5
191	49953.8	66447.3
190.5	47564.1	65737.5
190	45647.8	63846.2

## Sheet: Figure3g
α-Helicity of p53pep and st-p53pep in SNCPs.
	SNCPs@p53pep		SNCPs@st-p53pep
SNCPs	helix %		helix %
	avg	std	avg	std
SNCP0	46.5667	0.503322	52.4	0.8
SNCP3	60.6667	0.251661	68.5667	1.60728
SNCP8	69.0667	0.450925	84.8667	0.650641
The CONTINLL program method results obtained from CD spectra of st-p53pep encapsulated in SNCPs.
	SNCP0@st-p53pep_25C
	Ⅰ	Ⅱ	Ⅲ	Avg	Std
helix1	0.532	0.516	0.524	0.524	0.008
helix2	0	0	0	0	0
total helix	0.532	0.516	0.524	0.524	0.008
helix %	53.2	51.6	52.4	52.4	0.8
strand1	0.298	0.304	0.301	0.301	0.003
strand2	0.106	0.108	0.107	0.107	0.001
turns	0	0	0	0	0
unordered	0.064	0.073	0.068	0.0683333	0.00450925
NRMSD	0.105	0.105	0.105
	SNCP3@st-p53pep_25C
	Ⅰ	Ⅱ	Ⅲ	Avg	Std
helix1	0.564	0.597	0.569	0.576667	0.0177858
helix2	0.11	0.107	0.11	0.109	0.00173205
total helix	0.674	0.704	0.679	0.685667	0.0160728
helix %	67.4	70.4	67.9	68.5667	1.60728
strand1	0.156	0.117	0.153	0.142	0.0217025
strand2	0.1	0.106	0.099	0.101667	0.00378594
turns	0.071	0.072	0.07	0.071	0.001
unordered	0	0	0	0	0
NRMSD	0.113	0.113	0.113
	SNCP8@st-p53pep_25C
	Ⅰ	Ⅱ	Ⅲ	Avg	Std
helix1	0.631	0.625	0.636	0.630667	0.00550757
helix2	0.218	0.217	0.219	0.218	0.001
total helix	0.849	0.842	0.855	0.848667	0.00650641
helix %	84.9	84.2	85.5	84.8667	0.650641
strand1	0	0	0	0	0
strand2	0.019	0.019	0.018	0.0186667	0.00057735
turns	0.091	0.093	0.089	0.091	0.002
unordered	0.042	0.046	0.038	0.042	0.004
NRMSD	0.088	0.088	0.088

## Sheet: Figure3h
α-Helicity of p53pep encapsulated in SNCPs with increasing temperature.
	SNCP8@p53pep		SNCP8@st-p53pep
Temperature	helix %		helix %
℃	avg	std	avg	std
25	69.0667	0.450925	84.8667	0.650641
35	67	0.5	80.7	0.3
45	62.6667	0.450925	78.6667	0.61101
55	61.9	0.4	74.1667	1.36504
65	31.6667	0.251661	56.8333	0.550757
75	21.3667	0.152753	50.6	0.5
The CONTINLL program method results obtained from CD spectra of p53pep encapsulated in SNCPs with increasing temperature.
	SNCP8@st-p53pep_25C
	Ⅰ	Ⅱ	Ⅲ	Avg	Std
helix1	0.631	0.625	0.636	0.630667	0.00550757
helix2	0.218	0.217	0.219	0.218	0.001
total helix	0.849	0.842	0.855	0.848667	0.00650641
helix %	84.9	84.2	85.5	84.8667	0.650641
strand1	0	0	0	0	0
strand2	0.019	0.019	0.018	0.0186667	0.00057735
turns	0.091	0.093	0.089	0.091	0.002
unordered	0.042	0.046	0.038	0.042	0.004
NRMSD	0.088	0.088	0.088
	SNCP8@st-p53pep_35C
	Ⅰ	Ⅱ	Ⅲ	Avg	Std
helix1	0.603	0.608	0.605	0.605333	0.00251661
helix2	0.201	0.202	0.202	0.201667	0.00057735
total helix	0.804	0.81	0.807	0.807	0.003
helix %	80.4	81	80.7	80.7	0.3
strand1	0	0	0	0	0
strand2	0.029	0.028	0.029	0.0286667	0.00057735
turns	0.113	0.111	0.112	0.112	0.001
unordered	0.055	0.05	0.052	0.0523333	0.00251661
NRMSD	0.09	0.091	0.09
	SNCP8@st-p53pep_45C
	Ⅰ	Ⅱ	Ⅲ	Avg	Std
helix1	0.578	0.572	0.585	0.578333	0.00650641
helix2	0.21	0.208	0.207	0.208333	0.00152753
total helix	0.788	0.78	0.792	0.786667	0.0061101
helix %	78.8	78	79.2	78.6667	0.61101
strand1	0.019	0.021	0.039	0.0263333	0.0110151
strand2	0.028	0.029	0.041	0.0326667	0.00723418
turns	0.122	0.123	0.128	0.124333	0.00321455
unordered	0.044	0.046	0	0.03	0.026
NRMSD	0.108	0.108	0.108
	SNCP8@st-p53pep_55C
	Ⅰ	Ⅱ	Ⅲ	Avg	Std
helix1	0.544	0.543	0.547	0.544667	0.00208167
helix2	0.204	0.183	0.204	0.197	0.0121244
total helix	0.748	0.726	0.751	0.741667	0.0136504
helix %	74.8	72.6	75.1	74.1667	1.36504
strand1	0	0	0	0	0
strand2	0.067	0.084	0.066	0.0723333	0.010116
turns	0.185	0.19	0.183	0.186	0.00360555
unordered	0	0	0	0	0
NRMSD	0.117	0.117	0.118
	SNCP8@st-p53pep_65C
	Ⅰ	Ⅱ	Ⅲ	Avg	Std
helix1	0.443	0.439	0.448	0.443333	0.00450925
helix2	0.125	0.124	0.126	0.125	0.001
total helix	0.568	0.563	0.574	0.568333	0.00550757
helix %	56.8	56.3	57.4	56.8333	0.550757
strand1	0.083	0.085	0.082	0.0833333	0.00152753
strand2	0.028	0.029	0.027	0.028	0.001
turns	0.072	0.074	0.071	0.0723333	0.00152753
unordered	0.248	0.249	0.247	0.248	0.001
NRMSD	0.142	0.142	0.142
	SNCP8@st-p53pep_75C
	Ⅰ	Ⅱ	Ⅲ	Avg	Std
helix1	0.397	0.392	0.388	0.392333	0.00450925
helix2	0.114	0.114	0.113	0.113667	0.00057735
total helix	0.511	0.506	0.501	0.506	0.005
helix %	51.1	50.6	50.1	50.6	0.5
strand1	0.159	0.16	0.161	0.16	0.001
strand2	0.039	0.04	0.041	0.04	0.001
turns	0.072	0.073	0.075	0.0733333	0.00152753
unordered	0.219	0.221	0.222	0.220667	0.00152753
NRMSD	0.144	0.144	0.143

## Sheet: Figure4a
Relative fluorescence intensities of st-p53pep and SNCP8 were measured along with line scan profile in fixed cells.
2h	st-p53pep	SNCP8		8h	st-p53pep	SNCP8
1	139.000000	123.000000		1	235.000000	280.000000
2	144.000000	124.000000		2	260.000000	279.000000
3	151.000000	127.000000		3	279.000000	219.000000
4	154.000000	135.000000		4	214.000000	200.000000
5	154.000000	145.000000		5	192.000000	224.000000
6	178.000000	130.000000		6	176.000000	323.000000
7	215.000000	161.000000		7	184.000000	254.000000
8	266.000000	221.000000		8	189.000000	162.000000
9	306.000000	254.000000		9	195.000000	168.000000
10	258.000000	201.000000		10	207.000000	163.000000
11	231.000000	158.000000		11	206.000000	162.000000
12	267.000000	199.000000		12	250.000000	151.000000
13	329.000000	232.000000		13	229.000000	150.000000
14	249.000000	182.000000		14	201.000000	164.000000
15	230.000000	185.000000		15	185.000000	159.000000
16	213.000000	179.000000		16	188.000000	179.000000
17	228.000000	163.000000		17	193.000000	173.000000
18	228.000000	185.000000		18	248.000000	246.000000
19	233.000000	163.000000		19	255.000000	274.000000
20	245.000000	159.000000		20	299.000000	256.000000
21	224.000000	175.000000		21	337.000000	253.000000
22	229.000000	172.000000		22	244.000000	211.000000
23	263.000000	205.000000		23	225.000000	245.000000
24	324.000000	233.000000		24	245.000000	244.000000
25	432.000000	302.000000		25	230.000000	336.000000
26	505.000000	344.000000		26	230.000000	463.000000
27	498.000000	305.000000		27	268.000000	516.000000
28	412.000000	290.000000		28	268.000000	667.000000
29	358.000000	275.000000		29	308.000000	761.000000
30	261.000000	188.000000		30	323.000000	906.000000
31	240.000000	167.000000		31	277.000000	708.000000
32	210.000000	173.000000		32	256.000000	412.000000
33	210.000000	177.000000		33	270.000000	325.000000
34	220.000000	175.000000		34	238.000000	252.000000
35	238.000000	172.000000		35	229.000000	232.000000
36	240.000000	171.000000		36	233.000000	236.000000
37	281.000000	219.000000		37	275.000000	265.000000
38	347.000000	240.000000		38	358.000000	316.000000
39	317.000000	216.000000		39	461.000000	303.000000
40	364.000000	245.000000		40	524.000000	353.000000
41	411.000000	263.000000		41	503.000000	312.000000
42	316.000000	205.000000		42	442.000000	320.000000
43	251.000000	173.000000		43	433.000000	391.000000
44	254.000000	180.000000		44	336.000000	286.000000
45	286.000000	202.000000		45	262.000000	219.000000
46	307.000000	244.000000		46	241.000000	388.000000
47	365.000000	259.000000		47	251.000000	511.000000
48	372.000000	220.000000		48	242.000000	527.000000
49	283.000000	201.000000		49	232.000000	539.000000
50	197.000000	167.000000		50	242.000000	458.000000
51	188.000000	175.000000		51	281.000000	429.000000
52	213.000000	187.000000		52	296.000000	330.000000
53	199.000000	186.000000		53	320.000000	205.000000
54	167.000000	146.000000		54	367.000000	193.000000
55	152.000000	137.000000		55	527.000000	169.000000
56	149.000000	130.000000		56	643.000000	162.000000
57	151.000000	142.000000		57	756.000000	168.000000
58	159.000000	131.000000		58	690.000000	174.000000
59	164.000000	147.000000		59	439.000000	166.000000
60	140.000000	128.000000		60	359.000000	168.000000
61	148.000000	127.000000		61	286.000000	185.000000
62	134.000000	123.000000		62	264.000000	192.000000
63	131.000000	117.000000		63	213.000000	210.000000
64	130.000000	120.000000		64	211.000000	230.000000
65	127.000000	127.000000		65	203.000000	367.000000
66	126.000000	120.000000		66	229.000000	582.000000
67	126.000000	113.000000		67	233.000000	717.000000
68	125.000000	117.000000		68	251.000000	758.000000
				69	252.000000	652.000000
				70	280.000000	389.000000
				71	229.000000	320.000000

[truncated: 21 more sheets: Figure4b, Figure4c, Figure5a, Figure5c, Sup.Figure1c, Sup.Figure2, Sup.Figure3, Sup.Figure4, Sup.Figure5, Sup.Figure6, Sup.Figure8, Sup.Figure9, Sup.Figure10, Sup.Figure11, Sup.Figure12, Sup.Figure13, Sup.Figure15, Sup.Figure16, Sup.Figure17, Sup.Figure18 …]
